# Supplementary material for: Constructing Layered/Tunnel Biphasic Structure via Trace W-Substitution in Tunnel-Type Cathode for Elevating Sodium Ion Storage
Source: Molecules. 2025 May 15;30(10):2175. doi: 10.3390/molecules30102175 (PMC12113807; doi:10.3390/molecules30102175)
Supplement: Supplementary file 1 [file molecules-30-02175-s001.zip]

Archive with 1 entries (1 files):
- molecules-3596836-supplementary.pdf
